# Supplementary material for: Assessment of decadal changes in coastal nitrogen sources in NW Spain with stable isotopes in macroalgae and mussels
Source: PLoS One. 2025 Jul 1;20(7):e0327159. doi: 10.1371/journal.pone.0327159 (PMC12212548; doi:10.1371/journal.pone.0327159)
Supplement: S1 Fig — Annual series of monthly averaged values for the upwelling index (UI, m3 s-1 km-1) for the three areas considered (see Fig 1). The continuous line indicates the center of gravity (weighted average of UI) of the main upwelling peak each year. (ZIP) [file pone.0327159.s001.zip]

Archive with 7 entries (7 files):
- FigS3.tif
- FigS4.tif
- FigS5.tif
- FigS6.tif
- FigS7.tif
- FigS1.tif
- FigS2.tif
